# Supplementary material for: From Trust to Choice: A Cross-Sectional Survey of How Patient Trust in Pharmacists Shapes Willingness and Vaccination Decision Control Preferences
Source: Int J Environ Res Public Health. 2025 Oct 5;22(10):1525. doi: 10.3390/ijerph22101525 (PMC12562420; doi:10.3390/ijerph22101525)
Supplement: Supplementary file 1 [file ijerph-22-01525-s001.zip]

Archive with 2 entries (2 files):
- Supplementary Material S1 Study questionnaire.pdf
- Supplementary Tables_Table S1_ S2_ S3_ S4.pdf
